# Supplementary material for: Leptin Drives Breast Cancer Aggressiveness Acting Through the Activation of the NCOA1/STAT3 Pathway
Source: Med Sci (Basel). 2026 Jan 8;14(1):32. doi: 10.3390/medsci14010032 (PMC12821625; doi:10.3390/medsci14010032)
Supplement: Supplementary file 1 [file medsci-14-00032-s001.zip]

Archive with 1 entries (1 files):
- medsci-3961727-supplementary.pdf
